# Supplementary material for: High Serum Elafin Prediction of Poor Prognosis of Locoregional Esophageal Squamous Cell Carcinoma
Source: Cancers (Basel). 2021 Jun 21;13(12):3082. doi: 10.3390/cancers13123082 (PMC8233752; doi:10.3390/cancers13123082)
Supplement: Supplementary file 1 [file cancers-13-03082-s001.zip]

Archive with 1 entries (1 files):
- cancers-1213852-supplementary.pdf
